# Supplementary material for: Study on Loading of Na2WO4 and Silanization Treatment on Surface of Plasma Electrolytic Oxidation Coatings with Different Structures
Source: Materials (Basel). 2025 Sep 4;18(17):4146. doi: 10.3390/ma18174146 (PMC12430342; doi:10.3390/ma18174146)
Supplement: Supplementary file 1 [file materials-18-04146-s001.zip]

Archive with 1 entries (1 files):
- materials-3812284-supplementary.pdf
